# Supplementary material for: Development of lab score system for predicting COVID-19 patient severity: A retrospective analysis
Source: PLoS One. 2022 Sep 9;17(9):e0273006. doi: 10.1371/journal.pone.0273006 (PMC9462772; doi:10.1371/journal.pone.0273006)
Supplement: S1 Data — (XLSX) [file pone.0273006.s004.xlsx]

## Sheet: Recovered
Hospital	Age	Gender	Comorbidity	Total WBC Count	Heamoglobin (%)	Neutrophil	Lymphocyte	Neutrophil : Lymphocyte	ESR	PCV	Ferittin	D-Dimer	Platelets	CRP	Procalcitonin	Creatinine	LDH	Covid Pneumonia	Final Outcome
B.R. Singh	60	F	HTN, T2DM	7.4	13.7	67	31	2.16129	0	42	171.8	Unavailable	273	<6	Unavailable	0.5	Unavailable	Mild Pneumonia	Alive
B.R. Singh	53	M	HTN, T2DM	10.9	12.8	58	35	1.65714	0	0	275.3	Unavailable	250	32	0.28	1	Unavailable	Mild Pneumonia	Alive
B.R. Singh	85	F	HTN, T2DM	7	11.4	70	20	3.5	0	0	616.8	Unavailable	160	Unavailable	Unavailable	1	420	Mild Pneumonia	Alive
B.R. Singh	59	M	HTN, Thyroid	7.7	13.1	72	24	3	36	38.3	132	Unavailable	188	Unavailable	Unavailable	0.9	Unavailable	Mild Pneumonia	Alive
B.R. Singh	75	M	COPD, T2DM	5	12.5	77	20	3.85	0	31.8	108	Unavailable	210	<8	0.15	0.9	Unavailable	Mild Pneumonia	Alive
B.R. Singh	28	M	No	10.7	13.3	77	17	4.52941	18	39.6	129.6	Unavailable	180	12	Unavailable	0.9	210	Mild Pneumonia	Alive
B.R. Singh	70	M	HTN, CKD, Parkinson	6.2	11.6	78	10	7.8	0	36	463.2	Unavailable	172	12	Unavailable	1.5	334	Mild Pneumonia	Alive
B.R. Singh	61	M	Cholecystokinasis	4.3	13.6	59	35	1.68571	42	39.9	153	145	168	<6	Unavailable	0.7	Unavailable	No	Alive
B.R. Singh	65	F	HTN, T2DM	8.7	13.2	70	24	2.91667	Unavailable	41.3	214.3	Unavailable	159	64	0.48	0.6	553	Mild Pneumonia	Alive
B.R. Singh	41	M	No	9.1	14.4	85	10	8.5	45	43.3	723.3	129	262	<8	Unavailable	0.9	Unavailable	severe Covid Pneumonia	Alive
B.R. Singh	70	M	HTN, T2DM	4.2	11.9	88	9	9.77778	58	35.2	730.8	180	179	<6	Unavailable	0.9	287	No	Alive
B.R. Singh	61	M	HTN,BPH	13.8	12.4	76	20	3.8	0	32	197.3	190	241	32	Unavailable	0.8	Unavailable	No	Alive
B.R. Singh	55	M	HTN	4.3	11.9	69	26	2.65385	Unavailable	35.5	769.6	165	159	6	Unavailable	1.3	Unavailable	Mild Pneumonia	Alive
B.R. Singh	21	F	No	2	11.8	49	47	1.04255	15	25.3	235	185	180	12	Unavailable	0.4	Unavailable	Mild Pneumonia	Alive
B.R. Singh	65	M	COPD	28.6	13.6	96	2	48	41	38.5	Unavailable	170	226	Unavailable	Unavailable	0.5	Unavailable	Mild Pneumonia	Alive
B.R. Singh	74	F	HTN,IHD	10.3	9.8	58	30	1.93333	54	29.3	Unavailable	110	160	Unavailable	Unavailable	1.1	Unavailable	No	Alive
B.R. Singh	70	F	HTN, T2DM	3.9	10.8	52	44	1.18182	Unavailable	Unavailable	Unavailable	Unavailable	160	Unavailable	Unavailable	0.8	Unavailable	No	Alive
B.R. Singh	69	M	HTN, T2DM	16.3	9	94	4	23.5	110	27.8	unavailable	400	90	12	Unavailable	1.69	1535	Mild Pneumonia	Alive
B.R. Singh	78	F	DM,HTN,Thyroid	4.3	11.5	85	10	8.5	Unavailable	35.3	265.8	200	157	16	0.08	0.9	Unavailable	Mild Pneumonia	Alive
B.R. Singh	54	M	HTN	8	10.5	83	13	6.38462	112	31.5	1134	150	193	12	Unavailable	0.7	Unavailable	NO	Alive
B.R. Singh	51	M	HTN	5.9	12.8	78	19	4.10526	Unavailable	Unavailable	151.8	Unavailable	250	Unavailable	Unavailable	0.8	Unavailable	no	Alive
B.R. Singh	57	M	HTN	8.1	12.6	91	7	13	50	Unavailable	104	188	140	>6	0.06	0.9	301	Mild Pneumonia	Alive
B.R. Singh	46	m	Thyroid	10	10.1	73	12	6.08333	Unavailable	31	984.5	180	196	6	Unavailable	0.7	306	Mild Pneumonia	Alive
B.R. Singh	46	M	HTN,T2DM,HIV,TB	17	12.3	92	6	15.3333	88	Unavailable	unavailable	Unavailable	180	24	Unavailable	1.2	213	Mild Pneumonia	Alive
B.R. Singh	51	M	T2DM, Thyroid	7.8	15.2	71	24	2.95833	15	Unavailable	unavailable	Unavailable	150	12	Unavailable	1.1	322	No	Alive
B.R. Singh	34	F	No	8	12.1	76	22	3.45455	Unavailable	Unavailable	93.74	Unavailable	216	12	0.06	0.9	272	Mild Pneumonia	Alive
B.R. Singh	17	M	Asthama	4.5	13.7	68	26	2.61538	Unavailable	Unavailable	46.58	200	280	8	Unavailable	0.8	Unavailable	No	Alive
B.R. Singh	80	F	HTN, Sepsis	16.3	9.2	89	8	11.125	124	29.4	42.37	168	236	<6	Unavailable	1.2	319	No	Alive
B.R. Singh	53	M	HTN	16.7	12.1	93	4	23.25	50	36.7	unavailable	Unavailable	517	<6	Unavailable	0.6	266	Mild Pneumonia	Alive
B.R. Singh	75	M	HTN	7.4	10.1	84	10	8.4	Unavailable	30.6	1424	188	169	<6	Unavailable	1.9	Unavailable	Mild Pneumonia	Alive
B.R. Singh	55	M	HTN	8.2	12.8	75	20	3.75	38	37.8	1040	Unavailable	182	<6	Unavailable	0.8	178	No	Alive
B.R. Singh	30	M	No	4.7	13.9	72	25	2.88	26	41.8	345.1	Unavailable	240	8	0.22	0.7	240	Mild Pneumonia	Alive
B.R. Singh	56	M	HTN, Chronic Heart Diseases	9.4	13.8	83	14	5.92857	41	Unavailable	625.2	200	195	40	0.27	0.9	168	No	Alive
B.R. Singh	59	F	HTN, T2DM, Asthama	5	11	71	25	2.84	Unavailable	33.1	147	Unavailable	180	<6	0.04	0.6	181	Mild Pneumonia	Alive
B.R. Singh	65	M	HTN, T2DM	17.2	13.9	90	7	12.8571	75	Unavailable	195	400	483	<8	0.17	1	295	Mild Pneumonia	Alive
B.R. Singh	55	M	HTN,T2DM,DCM	11.1	10.6	84	12	7	15	34.8	900	Unavailable	150	8	0.17	1.2	Unavailable	Mild Pneumonia	Alive
B.R. Singh	83	M	HTN,CKD	7.2	15.1	82	12	6.83333	Unavailable	45.4	860	80	200	24	Unavailable	3.6	365	No	Alive
B.R. Singh	81	M	HTN, DM	4.9	9.9	87	9	9.66667	Unavailable	Unavailable	1206	164	386	24	Unavailable	1.1	194	No	Alive
B.R. Singh	70	F	HTN, T2DM	7.6	9.3	69	22	3.13636	Unavailable	Unavailable	564.5	152	136	<6	Unavailable	0.9	Unavailable	No	Alive
B.R. Singh	59	F	T2DM	6.5	10	70	24	2.91667	Unavailable	Unavailable	670	Unavailable	165	Unavailable	Unavailable	0.7	Unavailable	No	Alive
B.R. Singh	81	M	HTN	2.9	11.1	53	42	1.2619	Unavailable	Unavailable	502	147	85	<6	Unavailable	1.4	368	No	Alive
B.R. Singh	47	F	No	4.5	10.4	78	15	5.2	26	Unavailable	1470	Unavailable	95	<6	Unavailable	0.5	186	No	Alive
B.R. Singh	73	F	HTN	8.7	11.1	83	15	5.53333	116	32.7	548	200	230	<6	Unavailable	0.8	140	No	Alive
B.R. Singh	77	F	Psychratic Disorder	9.3	8.7	73	22	3.31818	Unavailable	Unavailable	313	Unavailable	410	Unavailable	Unavailable	0.9	299	No	Alive
B.R. Singh	51	F	HTN,T2DM, Hematological disorder	13.5	6.7	81	14	5.78571	Unavailable	26.2	1204	Unavailable	210	Unavailable	Unavailable	0.5	168	No	Alive
B.R. Singh	87	M	CKD	4.1	10	65	30	2.16667	Unavailable	Unavailable	945	Unavailable	Unavailable	Unavailable	Unavailable	7.1	Unavailable	No	Alive
B.R. Singh	54	M	HTN	6.8	11.1	79	12	6.58333	40	Unavailable	1089	Unavailable	Unavailable	<6	Unavailable	1	Unavailable	No	Alive
B.R. Singh	75	F	Psychratic Disorder,HTN	10.3	9.1	94	4	23.5	64	Unavailable	1800	190	Unavailable	3.2	Unavailable	0.8	Unavailable	No	Alive
B.R. Singh	84	F	HTN,T2DM	21.3	9.4	95	3	31.6667	82	28.1	1400	Unavailable	151	Unavailable	Unavailable	0.9	184	No	Alive
B.R. Singh	68	F	No	11.7	7.2	75	15	5	Unavailable	Unavailable	1509	Unavailable	650	Unavailable	Unavailable	0.6	Unavailable	No	Alive
B.R. Singh	50	F	HTN, T2DM	12.4	11.1	71	26	2.73077	22	35.2	1090	Unavailable	305	6.5	Unavailable	0.8	Unavailable	No	Alive
B.R. Singh	56	F	Chronic Heart Diseases	9.9	11.2	73	20	3.65	65	33.4	780	Unavailable	391	Unavailable	Unavailable	0.8	Unavailable	No	Alive
B.R. Singh	35	M	No	8.6	12.5	82	14	5.85714	Unavailable	26.7	1095	90	140	Unavailable	Unavailable	0.85	Unavailable	No	Alive
B.R. Singh	66	F	HTN	7.8	7.5	85	11	7.72727	67	35	1740	Unavailable	169	Unavailable	Unavailable	0.9	Unavailable	No	Alive
B.R. Singh	27	M	No	8.4	13.7	85	11	7.72727	Unavailable	38.2	576	Unavailable	185	18.2	Unavailable	0.9	Unavailable	No	Alive
B.R. Singh	77	M	HTN	6.6	10.1	79	18	4.38889	Unavailable	32.8	1040	Unavailable	Unavailable	Unavailable	Unavailable	1.1	Unavailable	No	Alive
B.R. Singh	55	F	HTN	10.3	11.9	75	22	3.40909	42	Unavailable	1670	145	179	Unavailable	Unavailable	0.7	Unavailable	No	Alive
B.R. Singh	64	F	HTN	8.2	13.3	80	17	4.70588	Unavailable	Unavailable	569	162	Unavailable	Unavailable	Unavailable	0.6	Unavailable	No	Alive
B.R. Singh	60	M	HTN, T2DM,CKD	30.5	11.8	95	3	31.6667	88	38	1490	Unavailable	72	<6	Unavailable	4.8	Unavailable	No	Alive
B.R. Singh	47	M	T2DM	5.8	12.4	78	19	4.10526	82	Unavailable	223	154	193	Unavailable	Unavailable	0.9	Unavailable	No	Alive
B.R. Singh	58	M	HTN,T2DM	7.5	10.7	72	20	3.6	15	Unavailable	207	Unavailable	150	Unavailable	Unavailable	1.1	Unavailable	No	Alive
B.R. Singh	47	F	HTN, T2DM,CKD	12.5	7.9	87	8	10.875	82	Unavailable	584.1	Unavailable	157	<6	Unavailable	4	Unavailable	No	Alive
B.R. Singh	46	M	HTN, kawasaki	4.5	11.4	70	25	2.8	32	Unavailable	348	Unavailable	260	12	Unavailable	0.8	Unavailable	No	Alive
B.R. Singh	67	M	HTN,T2DM	19.3	9.1	88	9	9.77778	66	Unavailable	1080	400	300	8.5	Unavailable	0.7	Unavailable	Mild Pneumonia	Alive
B.R. Singh	55	M	HTN,T2DM	9.1	12.2	85	11	7.72727	70	Unavailable	1294	191	222	<6	Unavailable	0.7	Unavailable	Mild Pneumonia	Alive
B.R. Singh	42	M	No	19.5	11.8	92	5	18.4	54	Unavailable	1142	147	250	6	Unavailable	0.8	Unavailable	No	Alive
B.R. Singh	35	M	No	6.7	15.4	69	35	1.97143	Unavailable	46.5	unavailable	Unavailable	165	Unavailable	Unavailable	Unavailable	Unavailable	No	Alive
B.R. Singh	50	M	No	8.2	13.6	85	11	7.72727	32	Unavailable	906	Unavailable	175	Unavailable	Unavailable	1	Unavailable	No	Alive
B.R. Singh	43	F	Liver Disease, T2DM	2.2	10.7	71	22	3.22727	40	32.4	670	Unavailable	900	Unavailable	Unavailable	Unavailable	Unavailable	No	Alive
B.R. Singh	60	F	No	10.95	11.6	85	13	6.53846	32	Unavailable	502	Unavailable	180	Unavailable	Unavailable	0.9	Unavailable	No	Alive
B.R. Singh	89	M	HTN	5.7	5.7	86	10	8.6	106	38	1470	175	Unavailable	<6	Unavailable	0.6	Unavailable	No	Alive
B.R. Singh	56	M	HTN	6.8	9.2	84	13	6.46154	98	Unavailable	548	Unavailable	250	Unavailable	Unavailable	0.9	Unavailable	No	Alive
B.R. Singh	58	F	HTN, T2DM	9.7	8.8	79	17	4.64706	94	28.3	670	180	169	Unavailable	Unavailable	1.5	Unavailable	No	Alive
B.R. Singh	32	M	HTN	6.5	12.2	59	37	1.59459	25	36.5	502	Unavailable	150	Unavailable	Unavailable	Unavailable	Unavailable	No	Alive
B.R. Singh	36	F	Hematological disorder	2.5	6.5	62	35	1.77143	Unavailable	20.9	1470	Unavailable	110	Unavailable	Unavailable	0.4	Unavailable	No	Alive
B.R. Singh	52	M	HTN	5.4	12.1	83	12	6.91667	122	37.3	548	240	Unavailable	Unavailable	Unavailable	0.8	Unavailable	No	Alive
B.R. Singh	49	M	HTN, T2DM	11.1	12.6	92	5	18.4	128	37.5	1204	190	248	24	Unavailable	0.8	Unavailable	No	Alive
B.R. Singh	53	M	HTN	7	10.2	77	19	4.05263	125	30.2	1090	Unavailable	335	Unavailable	Unavailable	1.1	Unavailable	No	Alive
B.R. Singh	54	M	No	4.9	12.9	80	16	5	371	38.9	348	Unavailable	171	9.2	Unavailable	0.6	Unavailable	No	Alive
B.R. Singh	70	M	No	6.6	14.5	86	10	8.6	50	44.8	1089	Unavailable	234	Unavailable	Unavailable	1	Unavailable	No	Alive
B.R. Singh	59	M	HTN	19.3	11.7	93	4	23.25	Unavailable	Unavailable	1800	Unavailable	180	Unavailable	Unavailable	0.7	Unavailable	No	Alive
B.R. Singh	52	M	No	10.1	13	88	10	8.8	Unavailable	39.3	140	170	170	Unavailable	Unavailable	1	Unavailable	No	Alive
B.R. Singh	54	M	No	13.1	8.6	89	8	11.125	Unavailable	36.6	150.9	Unavailable	240	Unavailable	0.15	0.7	Unavailable	No	Alive
B.R. Singh	63	M	No	4.3	13.7	85	10	8.5	85	40.8	167	Unavailable	150	3.5	Unavailable	0.8	Unavailable	No	Alive
B.R. Singh	59	M	No	7.6	11.1	77	19	4.05263	25	Unavailable	569	Unavailable	200	48	Unavailable	0.9	Unavailable	No	Alive
B.R. Singh	54	M	HTN, T2DM	4.5	13.2	86	11	7.81818	40	40.2	149	190	217	Unavailable	Unavailable	0.9	Unavailable	No	Alive
B.R. Singh	55	M	T2DM	7.8	13.6	74	21	3.52381	40	41.6	780	Unavailable	166	Unavailable	Unavailable	0.7	Unavailable	No	Alive
B.R. Singh	35	M	No	8.2	12.2	87	10	8.7	90	36.3	181	Unavailable	181	Unavailable	Unavailable	0.6	Unavailable	No	Alive
B.R. Singh	52	M	HTN	6.2	11.9	85	11	7.72727	22	Unavailable	128	Unavailable	159	Unavailable	Unavailable	0.7	Unavailable	No	Alive
B.R. Singh	64	M	HTN	14.6	13.6	84	11	7.63636	50	44	unavailable	Unavailable	150	16	Unavailable	1.5	Unavailable	No	Alive
B.R. Singh	62	M	No	4.9	13.7	55	41	1.34146	12	42.1	unavailable	147	85	Unavailable	Unavailable	Unavailable	Unavailable	No	Alive
B.R. Singh	42	M	HTN	11.5	9.9	89	9	9.88889	Unavailable	31.9	1069	Unavailable	280	Unavailable	1.28	0.8	Unavailable	No	Alive
B.R. Singh	55	M	No	5	14.6	64	34	1.88235	20	44	497.2	Unavailable	270	64.2	Unavailable	1.1	Unavailable	No	Alive
B.R. Singh	84	M	HTN, T2DM	3.7	6.9	55	38	1.44737	Unavailable	20.9	unavailable	Unavailable	300	Unavailable	Unavailable	1.5	Unavailable	No	Alive
B.R. Singh	43	M	HTN	5.5	11	69	24	2.875	Unavailable	Unavailable	unavailable	Unavailable	130	Unavailable	Unavailable	1.4	Unavailable	No	Alive
B.R. Singh	51	M	No	5.4	16.3	69	25	2.76	Unavailable	Unavailable	unavailable	Unavailable	85	Unavailable	Unavailable	1.1	Unavailable	No	Alive
B.R. Singh	25	M	No	7	12.6	90	7	12.8571	20	39.8	unavailable	Unavailable	130	Unavailable	Unavailable	0.9	Unavailable	No	Alive
B.R. Singh	61	M	HTN, T2DM	7	11.7	71	24	2.95833	22	37.5	unavailable	Unavailable	150	Unavailable	Unavailable	1	Unavailable	No	Alive
B.R. Singh	37	M	HTN	4.7	12.7	77	18	4.27778	45	37.4	unavailable	145	156	Unavailable	Unavailable	0.8	Unavailable	No	Alive
B.R. Singh	67	M	HTN, T2DM	6.6	13.3	70	25	2.8	Unavailable	Unavailable	unavailable	Unavailable	150	Unavailable	Unavailable	0.9	Unavailable	No	Alive
B.R. Singh	77	M	COPD	10	12.6	43	53	0.811321	Unavailable	37	unavailable	Unavailable	85	Unavailable	Unavailable	0.7	Unavailable	No	Alive
B.R. Singh	79	M	HTN,COPD,DM	15	10.6	85	10	8.5	65	Unavailable	290	Unavailable	330	Unavailable	NN	0.8	Unavailable	No	Alive
B.R. Singh	67	M	No	13.6	11.8	83	14	5.92857	32	38.1	198	Unavailable	180	32	Unavailable	1.3	Unavailable	No	Alive
B.R. Singh	78	M	HTN, T2DM	7	9.9	77	16	4.8125	82	38	460	147	165	16	0.27	0.27	Unavailable	No	Alive
B.R. Singh	31	M	No	5.5	14.4	67	30	2.23333	Unavailable	43.4	unavailable	Unavailable	160	7	Unavailable	1.1	Unavailable	Mild Pneumonia	Alive
B.R. Singh	52	M	HTN	9.1	13.4	82	14	5.85714	Unavailable	Unavailable	unavailable	Unavailable	560	Unavailable	Unavailable	0.8	Unavailable	No	Alive
B.R. Singh	63	M	HTN, T2DM	8.3	12.7	85	12	7.08333	10	22.2	150	Unavailable	160	32	Unavailable	0.7	Unavailable	No	Alive
B.R. Singh	75	M	HTN, T2DM	21	10.1	95	4	23.75	110	48.5	895	400	237	Unavailable	Unavailable	1.8	Unavailable	Mild Pneumonia	Alive
B.R. Singh	63	M	HTN, T2DM	4.5	13.3	80	19	4.21053	60	39.7	unavailable	373	75	32	0.13	0.9	Unavailable	No	Alive
B.R. Singh	57	M	No	11.9	12.2	84	12	7	52	Unavailable	unavailable	Unavailable	154	32	0.31	0.7	Unavailable	No	Alive
B.R. Singh	14	M	No	5.7	13.4	77	18	4.27778	48	38.9	383	Unavailable	150	Unavailable	Unavailable	0.7	Unavailable	No	Alive
B.R. Singh	64	M	No	7.8	12.9	55	40	1.375	48	39.3	unavailable	Unavailable	244	8	0.22	0.7	Unavailable	No	Alive
B.R. Singh	80	F	T2DM	5	12	75	20	3.75	Unavailable	36	415	Unavailable	150	8	Unavailable	1	Unavailable	Mild Pneumonia	Alive
B.R. Singh	60	F	T2DM	3.2	11.8	86	10	8.6	Unavailable	37.9	339.2	Unavailable	120	64	0.27	Unavailable	Unavailable	No	Alive
B.R. Singh	46	F	HTN, T2DM	6.9	8.4	80	17	4.70588	140	25.7	unavailable	Unavailable	120	Unavailable	Unavailable	0.7	Unavailable	No	Alive
B.R. Singh	62	F	HTN	6.3	5.6	70	25	2.8	Unavailable	Unavailable	unavailable	Unavailable	290	Unavailable	Unavailable	Unavailable	Unavailable	No	Alive
B.R. Singh	49	F	No	4.5	10.8	79	19	4.15789	58	Unavailable	unavailable	Unavailable	120	Unavailable	Unavailable	0.7	Unavailable	No	Alive
B.R. Singh	84	F	HTN, T2DM, Rhematological Illness	4.6	9.1	52	42	1.2381	40	Unavailable	240	Unavailable	140	Unavailable	Unavailable	1.4	Unavailable	No	Alive
CMRI Hospital	77	M	T2dm	22	12.8	95	2	47.5	50	38.4	438	400	260	12.1	0.27	0.8	Unavailable	Mild Pneumonia	Alive
CMRI Hospital	69	M	T2dm	17.8	14.3	86	10	8.6	75	43.4	unavailable	Unavailable	240	7.5	0.16	0.8	Unavailable	No	Alive
CMRI Hospital	49	M	No	12.3	13.2	85	11	7.72727	112	40.8	409	Unavailable	560	3	Unavailable	0.7	222	Mild Pneumonia	Alive
CMRI Hospital	80	M	HTN, T2DM	10.6	9.2	91	6	15.1667	Unavailable	28.6	486.9	309	230	10.8	Unavailable	2.5	530	No	Alive
CMRI Hospital	64	M	HTN,T2DM,COPD	6.4	11.2	86	10	8.6	69	34.7	unavailable	Unavailable	280	Unavailable	Unavailable	0.7	Unavailable	No	Alive
CMRI Hospital	42	M	HTN, T2DM	2	12.9	67	29	2.31034	34	37.6	unavailable	Unavailable	150	0.7	Unavailable	0.7	Unavailable	No	Alive
CMRI Hospital	70	M	HTN,T2DM,Neurological Disorder	6.9	14.3	77	19	4.05263	29	43.1	424	Unavailable	200	8.4	0.19	0.8	558	No	Alive
CMRI Hospital	50	F	HTN, T2DM, Asthama	5.4	8	72	24	3	80	25.9	unavailable	248	260	4	Unavailable	0.5	203	No	Alive
CMRI Hospital	52	F	No	8.3	12.4	80	16	5	25	39.1	98.93	350	310	1.19	0.043	0.6	374	No	Alive
B.R. Singh	26	M	No	7.7	13	71	21	3.38095	Unavailable	39	306.2	Unavailable	130	Unavailable	Unavailable	0.7	Unavailable	No	Alive
B.R. Singh	49	M	HTN,T2DM,COPD	22.1	9	83	15	5.53333	Unavailable	28.9	200	Unavailable	330	0.6	Unavailable	0.7	196	No	Alive
B.R. Singh	56	M	HTN,COPD	4.5	9.2	80	14	5.71429	42	28.2	unavailable	Unavailable	150	3.2	Unavailable	1.7	Unavailable	No	Alive
B.R. Singh	67	M	COPD	8.8	13.3	70	22	3.18182	Unavailable	70	unavailable	198	162	0.6	Unavailable	1	131	No	Alive
B.R. Singh	67	F	HTN, T2DM	11.5	10.9	77	17	4.52941	Unavailable	34.4	unavailable	200	Unavailable	Unavailable	0.17	0.9	156	No	Alive
B.R. Singh	57	F	HTN, T2DM	10.9	7.4	80	14	5.71429	141	22.3	unavailable	200	237	1.6	1.36	1.4	162	No	Alive
B.R. Singh	50	F	HTN, T2DM	5.1	10.5	69	24	2.875	58	32.1	216.6	Unavailable	153	Unavailable	Unavailable	0.8	288	No	Alive
B.R. Singh	72	F	HTN,CCD	5.9	12.4	85	8	10.625	Unavailable	33.1	148.7	Unavailable	150	Unavailable	Unavailable	0.5	294	No	Alive
B.R. Singh	28	F	No	7.2	9.7	69	25	2.76	78	30.5	22.78	Unavailable	186	0.8	Unavailable	0.6	173	No	Alive
B.R. Singh	29	M	No	3.9	10.8	42	43	0.976744	Unavailable	32	579.8	200	75	1.6	Unavailable	Unavailable	Unavailable	No	Alive
B.R. Singh	71	M	HTN,CCD,Asthama	12.4	13.4	88	7	12.5714	17	39.2	132	200	221	0.8	Unavailable	0.9	149	No	Alive
B.R. Singh	66	M	COPD,T2DM,Auto Immune Diseases	6.5	12.9	85	11	7.72727	Unavailable	38.5	553	300	159	1.7	Unavailable	1	238	Mild Pneumonia	Alive
B.R. Singh	46	M	HTN, T2DM,CKD	16.5	11.1	88	8	11	92	Unavailable	172.9	200	183	3.2	Unavailable	Unavailable	295	Mild Pneumonia	Alive
B.R. Singh	58	M	HTN,IHD	14.6	13.9	93	4	23.25	40	Unavailable	558..7	143	321	<6	14.24	0.8	306	Mild Pneumonia	Alive
B.R. Singh	86	M	HTN,IHD,BPH,CKD	4.8	11.8	53	32	1.65625	50	34.8	unavailable	123	151	<6	N	1.3	212	No	Alive
B.R. Singh	65	F	T2DM,Thyroid	9.8	12.7	82	16	5.125	46	38.5	307.3	Unavailable	159	<6	Unavailable	0.9	298	No	Alive
B.R. Singh	81	F	T2DM,Thyroid	16.7	8.4	91	7	13	55	27.1	unavailable	110	324	12	Unavailable	1.4	309	Mild Pneumonia	Alive
B.R. Singh	65	F	COPD	19.7	14.2	84	12	7	Unavailable	43.6	175.6	Unavailable	159	Unavailable	Unavailable	0.5	Unavailable	No	Alive
B.R. Singh	65	F	COPD	9.4	14.8	91	6	15.1667	Unavailable	Unavailable	unavailable	Unavailable	390	Unavailable	Unavailable	0.7	Unavailable	Mild Pneumonia	Alive
B.R. Singh	69	M	HTN	22	12.2	93	5	18.6	55	Unavailable	343.5	178	203	40	0.25	0.9	Unavailable	Mild Pneumonia	Alive
B.R. Singh	60	F	HTN,T2DM,COPD	3.4	11.7	84	13	6.46154	Unavailable	33.5	unavailable	Unavailable	180	Unavailable	Unavailable	Unavailable	239	No	Alive
B.R. Singh	51	M	No	6	12.1	68	25	2.72	Unavailable	38.7	unavailable	89	173	6	Unavailable	1	Unavailable	Mild Pneumonia	Alive
B.R. Singh	70	M	HTN,T2DM,COPD	5	12.1	84	10	8.4	48	35.9	194.6	Unavailable	175	<6	Unavailable	1.2	197	No	Alive
B.R. Singh	70	F	CAD,HTN	5.9	11.7	84	12	7	60	36.2	50.3	Unavailable	233	<6	Unavailable	0.9	166	Mild Pneumonia	Alive
B.R. Singh	61	F	HTN,T2DM,CKD,Thyroid,Sezior Disorder	20.6	10.1	83	15	5.53333	Unavailable	28.1	892.2	123	337	Unavailable	2.05	2.9	Unavailable	No	Alive
B.R. Singh	47	F	No	4.3	8.4	79	16	4.9375	62	26.5	150	Unavailable	150	Unavailable	Unavailable	0.6	Unavailable	No	Alive
B.R. Singh	71	F	HTN, T2DM	19.8	11.4	87	9	9.66667	60	35.8	822	Unavailable	Unavailable	73	Unavailable	0.9	Unavailable	Mild Pneumonia	Alive
B.R. Singh	68	F	HTN, T2DM	12.6	11.2	83	14	5.92857	40	Unavailable	unavailable	Unavailable	257	6	0.31	0.8	Unavailable	No	Alive
B.R. Singh	60	F	HTN, T2DM	13	12.2	90	7	12.8571	27	Unavailable	unavailable	Unavailable	Unavailable	1.9	Unavailable	0.5	Unavailable	No	Alive
B.R. Singh	62	M	HTN, T2DM	4.4	10.3	87	8	10.875	32	30.9	258	Unavailable	158	32	Unavailable	1.6	Unavailable	No	Alive
B.R. Singh	74	M	HTN,T2DM,Respiratory Infection	7.2	11.4	88	8	11	Unavailable	32.5	174	400	212	32	Unavailable	0.7	Unavailable	Mild Pneumonia	Alive
B.R. Singh	79	M	HTN,T2DM,CKD	5.9	8.1	69	25	2.76	Unavailable	24.5	unavailable	Unavailable	180	Unavailable	Unavailable	5.5	Unavailable	No	Alive
B.R. Singh	59	M	No	13.7	12	79	16	4.9375	Unavailable	36.5	1272	178	538	64	Unavailable	0.5	Unavailable	Mild Pneumonia	Alive
B.R. Singh	55	M	HTN,Respiratory Infection	13.2	12.6	90	5	18	Unavailable	37.1	302	Unavailable	214	76	0.1	0.9	Unavailable	Mild Pneumonia	Alive
Salt Lake AMRI	70	F	No	7.2	12.5	69	24	2.875	55	Unavailable	150.9	126	293	61.4	Unavailable	0.45	Unavailable	No	Alive
Salt Lake AMRI	87	F	HTN, T2DM	23.7	11.6	96	2	48	25	35.1	Unavailable	234	248	35.8	Unavailable	1.1	Unavailable	Mild Pneumonia	Alive
Salt Lake AMRI	66	F	HTN, T2DM	10.6	8.5	80	16	5	47	28	576	Unavailable	195	140	Unavailable	0.95	Unavailable	No	Alive
Salt Lake AMRI	32	M	HTN,Chronic Cardiac Disases	5.4	13.9	70	26	2.69231	Unavailable	42.1	104	Unavailable	388	20	Unavailable	0.8	Unavailable	No	Alive
Salt Lake AMRI	72	F	HTN, T2DM	5.5	12.2	64	31	2.06452	25	Unavailable	167	Unavailable	110	Unavailable	Unavailable	0.7	Unavailable	No	Alive
Salt Lake AMRI	53	F	Rheumatological Illness	4.7	10.5	78	18	4.33333	53	Unavailable	569	Unavailable	164	Unavailable	Unavailable	1.1	Unavailable	Mild Pneumonia	Alive
Salt Lake AMRI	69	F	HTN, T2DM	10.2	7.6	88	9	9.77778	66	23.2	149	143	149	175.9	Unavailable	0.6	Unavailable	No	Alive
CMRI Hospital	59	M	T2DM	7.4	14.8	71	24	2.95833	37	44.4	825	580	160	Unavailable	Unavailable	Unavailable	Unavailable	Mild Pneumonia	Alive
Salt Lake AMRI	69	M	HTN	8.6	11.3	73	18	4.05556	29	Unavailable	unavailable	600	150	Unavailable	Unavailable	0.9	Unavailable	No	Alive
Salt Lake AMRI	62	F	HTN, T2DM	5.3	11.9	76	14	5.42857	26	Unavailable	147	Unavailable	150	9.1	Unavailable	0.5	Unavailable	No	Alive
Salt Lake AMRI	57	F	IHD,HTN,DM	13	10.9	74	22	3.36364	Unavailable	34	548	Unavailable	120	33.7	Unavailable	1.86	Unavailable	No	Alive
Salt Lake AMRI	44	M	No	8.6	11.4	95	3	31.6667	58	Unavailable	124	410	150	25.8	Unavailable	Unavailable	Unavailable	No	Alive
Salt Lake AMRI	69	F	HTN, T2DM	5	10	67	27	2.48148	118	Unavailable	109	Unavailable	180	108	Unavailable	1.4	Unavailable	No	Alive
Salt Lake AMRI	67	F	HTN	13	10.4	84	12	7	78	Unavailable	348	Unavailable	244	54	Unavailable	0.9	Unavailable	No	Alive
Salt Lake AMRI	30	M	No	14.5	14	80	17	4.70588	42	39.5	189	Unavailable	214	28.4	0.31	Unavailable	Unavailable	Mild Pneumonia	Alive
B.R. Singh	47	F	T2DM	9.7	6.5	83	10	8.3	Unavailable	20.8	180	Unavailable	187	Unavailable	Unavailable	0.9	Unavailable	No	Alive
B.R. Singh	59	F	HTN, T2DM	4.7	10.7	78	17	4.58824	104	33.5	140	300	152	1.6	Unavailable	0.7	431	Mild Pneumonia	Alive
B.R. Singh	56	F	HTN, CKD	7.3	11.1	83	12	6.91667	Unavailable	34.5	150	Unavailable	351	1.8	0.06	Unavailable	Unavailable	No	Alive
B.R. Singh	57	F	No	3.5	11.2	56	39	1.4359	78	Unavailable	unavailable	Unavailable	152	5.2	Unavailable	0.6	Unavailable	No	Alive
B.R. Singh	26	F	No	9.4	11.5	70	26	2.69231	Unavailable	19	unavailable	600	190	1.6	0.18	0.5	207	No	Alive
B.R. Singh	45	F	HTN, T2DM	7.4	12.6	75	19	3.94737	Unavailable	37.5	208.3	200	159	6.4	Unavailable	Unavailable	258	No	Alive
B.R. Singh	49	F	HTN, T2DM, Malignant neoplasm	12	10.7	90	8	11.25	Unavailable	31.1	111	210	165	0.8	Unavailable	0.5	Unavailable	Mild Pneumonia	Alive
B.R. Singh	45	M	HTN	5.2	11.4	80	15	5.33333	Unavailable	34.3	421	Unavailable	120	16	Unavailable	1.4	193	No	Alive
CMRI Hospital	56	F	HTN	6.8	12.1	76	19	4	31	37.3	77.92	470	240	0.2	Unavailable	0.6	Unavailable	No	Alive
CMRI Hospital	61	M	No	7.1	13.1	77	19	4.05263	57	38.6	601	540	470	Unavailable	Unavailable	0.6	457	Mild Pneumonia	Alive
CMRI Hospital	57	M	HTN, T2DM, CCD	13.3	14	80	16	5	45	41.5	unavailable	2504	560	Unavailable	Unavailable	0.8	Unavailable	Mild Pneumonia	Alive
CMRI Hospital	62	F	No	8.1	10.9	72	24	3	58	32.8	213	1030	150	8.3	Unavailable	Unavailable	465	Mild Pneumonia	Alive
CMRI Hospital	47	F	HTN,T2DM,Obesity	7.1	11.5	48	45	1.06667	40	34.4	343.3	Unavailable	310	Unavailable	Unavailable	0.4	186	No	Alive
CMRI Hospital	74	F	HTN, T2DM	4.7	10.3	71	25	2.84	46	30.5	377	657	150	3.5	Unavailable	0.6	Unavailable	No	Alive
CMRI Hospital	76	F	HTN, Asthama, Chronic Pulmonary Disease	4.3	12.1	68	29	2.34483	Unavailable	37	707	254	Unavailable	0.7	Unavailable	1	Unavailable	No	Alive
CMRI Hospital	61	F	No	4.5	12.1	83	13	6.38462	59	36.5	unavailable	Unavailable	260	12.8	Unavailable	0.5	Unavailable	No	Alive
CMRI Hospital	65	F	HTN	4.2	12	75	21	3.57143	64	35.5	unavailable	Unavailable	150	6.1	Unavailable	0.9	Unavailable	No	Alive
CMRI Hospital	47	M	HTN, T2DM	11.4	13.9	61	34	1.79412	8	42.2	unavailable	320	Unavailable	Unavailable	Unavailable	1	Unavailable	No	Alive
CMRI Hospital	71	M	HTN,CKD	5.5	15.4	78	18	4.33333	9	46.5	unavailable	418	Unavailable	Unavailable	Unavailable	1.1	Unavailable	No	Alive
CMRI Hospital	30	M	No	13.3	14.8	67	30	2.23333	21	44.4	unavailable	672	550	6.67	Unavailable	0.7	Unavailable	No	Alive
CMRI Hospital	64	M	Chronic Pulmonary Disease,Asthama	7.6	13.1	85	10	8.5	14	40.1	316	452	Unavailable	9.5	Unavailable	0.7	328	No	Alive
CMRI Hospital	65	M	HTN, T2DM	5.2	12	74	23	3.21739	50	36	756	Unavailable	Unavailable	0.06	Unavailable	1.6	Unavailable	Mild Pneumonia	Alive
CMRI Hospital	68	M	HTN, T2DM	5.6	12.8	84	12	7	Unavailable	37.6	402.7	Unavailable	480	8	Unavailable	0.6	255	No	Alive
CMRI Hospital	51	M	T2DM	13.5	13.9	85	2	42.5	45	42.2	unavailable	Unavailable	310	25.55	Unavailable	0.8	608	Mild Pneumonia	Alive
CMRI Hospital	72	F	HTN,CCD	8.1	10.7	71	24	2.95833	Unavailable	32.7	unavailable	418	400	Unavailable	Unavailable	0.68	175	No	Alive
CMRI Hospital	49	M	No	11.4	13.1	89	7	12.7143	43	38.3	unavailable	350	280	13.5	Unavailable	Unavailable	Unavailable	No	Alive
CMRI Hospital	36	F	No	11.7	12.8	80	15	5.33333	49	39.5	unavailable	374	180	Unavailable	0.06	Unavailable	Unavailable	No	Alive
CMRI Hospital	79	F	No	9.9	13	78	15	5.2	26	40.3	unavailable	Unavailable	250	5.7	Unavailable	5.9	Unavailable	No	Alive
CMRI Hospital	59	M	T2DM	7.4	14.8	71	24	2.95833	37	44.4	825	586	200	7.4	Unavailable	1.2	Unavailable	Mild Pneumonia	Alive
B.R. Singh	74	M	HTN, T2DM	4.2	9.9	71	22	3.22727	Unavailable	Unavailable	unavailable	Unavailable	Unavailable	Unavailable	Unavailable	Unavailable	Unavailable	No	Alive
B.R. Singh	41	F	HTN, T2DM	10.9	13.5	77	18	4.27778	Unavailable	Unavailable	unavailable	Unavailable	280	1.6	Unavailable	0.46	Unavailable	No	Alive
B.R. Singh	32	F	CKD	4.2	10	69	25	2.76	Unavailable	Unavailable	343	200	170	6.4	Unavailable	0.5	Unavailable	No	Alive
B.R. Singh	59	F	HTN	13.7	11.6	81	16	5.0625	46	34.8	109	251	207	Unavailable	Unavailable	0.5	157	No	Alive
B.R. Singh	24	F	No	7.9	12.9	63	30	2.1	Unavailable	38.9	unavailable	398	297	6.4	0.18	Unavailable	153	No	Alive
B.R. Singh	57	F	T2DM	10.9	8.6	80	15	5.33333	Unavailable	26	unavailable	260	231	Unavailable	11.02	1.1	Unavailable	No	Alive
B.R. Singh	30	F	No	5.9	12.1	61	34	1.79412	Unavailable	35.9	unavailable	Unavailable	152	0.5	Unavailable	0.5	149	No	Alive
B.R. Singh	30	F	No	20.8	11.3	93	6	15.5	Unavailable	36	unavailable	Unavailable	445	6.4	Unavailable	0.5	Unavailable	No	Alive
B.R. Singh	55	F	HTN, T2DM	7.8	10.2	62	33	1.87879	68	31.3	unavailable	Unavailable	223	1.2	Unavailable	Unavailable	Unavailable	No	Alive
B.R. Singh	56	F	CCD,T2DM	6.2	9.6	64	30	2.13333	Unavailable	30.2	unavailable	Unavailable	158	Unavailable	Unavailable	0.7	129	No	Alive
B.R. Singh	56	F	HTN, T2DM	6.5	10.8	76	19	4	70	33.4	unavailable	Unavailable	Unavailable	2.4	Unavailable	1.6	250	No	Alive
CMRI Hospital	42	M	Chronic Liver Disease	14.1	15.1	91	4	22.75	Unavailable	16	unavailable	Unavailable	Unavailable	22.53	Unavailable	1.26	Unavailable	Mild Pneumonia	Alive
CMRI Hospital	47	M	No	76	13.2	77	18	4.27778	Unavailable	39.6	unavailable	Unavailable	180	8.1	Unavailable	0.8	Unavailable	No	Alive
CMRI Hospital	62	M	Chronic Pulmonary Disease	6.9	12.3	67	29	2.31034	13	36.2	600	Unavailable	150	0.4	Unavailable	0.8	235	No	Alive
CMRI Hospital	83	F	Chronic Pulmonary Disease,T2DM	17.1	9	84	10	8.4	62	29.8	107	Unavailable	330	6.25	0.177	0.71	251	No	Alive
CMRI Hospital	36	F	No	14.2	12.5	82	14	5.85714	Unavailable	38	unavailable	Unavailable	260	Unavailable	Unavailable	Unavailable	Unavailable	No	Alive
CMRI Hospital	87	M	HTN	5.5	13	82	14	5.85714	38	37.9	unavailable	Unavailable	150	1.95	0.115	1.1	Unavailable	Mild Pneumonia	Alive
CMRI Hospital	34	M	No	6.9	10.1	82	14	5.85714	45	Unavailable	unavailable	Unavailable	Unavailable	0.8	Unavailable	0.9	Unavailable	No	Alive
CMRI Hospital	25	F	T2dm	5.7	11.8	74	22	3.36364	26	36	unavailable	Unavailable	230	0.06	Unavailable	0.6	Unavailable	No	Alive
CMRI Hospital	58	M	No	7.1	13.1	66	33	2	Unavailable	39.9	unavailable	Unavailable	330	2.6	Unavailable	0.9	Unavailable	No	Alive
CMRI Hospital	57	F	HTN	18.1	9.3	89	7	12.7143	62	29.5	unavailable	Unavailable	310	10	0.089	0.5	Unavailable	No	Alive
CMRI Hospital	58	M	HTN, T2DM	8.6	14	80	17	4.70588	22	41.6	unavailable	Unavailable	370	5.6	Unavailable	0.8	Unavailable	No	Alive
CMRI Hospital	63	F	Chronic Liver Disease	12.4	10.7	93	4	23.25	Unavailable	32.2	unavailable	788	90	1.5	0.32	1.9	Unavailable	No	Alive
CMRI Hospital	31	M	HTN	6.1	15.2	71	25	2.84	Unavailable	46	unavailable	Unavailable	160	2.07	Unavailable	Unavailable	Unavailable	No	Alive
CMRI Hospital	44	M	HTN, T2DM	4.8	13.6	68	25	2.72	28	41.3	322	390	150	1.8	Unavailable	1.2	Unavailable	No	Alive
CMRI Hospital	25	M	No	18.1	13.8	89	7	12.7143	34	40.7	481	450	150	6	Unavailable	1.1	Unavailable	Mild Pneumonia	Alive
CMRI Hospital	59	F	No	15.9	12.4	87	10	8.7	Unavailable	37.6	unavailable	Unavailable	340	4.4	Unavailable	0.9	Unavailable	No	Alive
Salt Lake AMRI	84	F	HTN	9.9	12	78	18	4.33333	86	36.1	321	Unavailable	280	11.8	Unavailable	1	433	No	Alive
Salt Lake AMRI	67	F	HTN, T2DM	11.1	12.1	78	16	4.875	47	Unavailable	unavailable	Unavailable	256	26	Unavailable	0.6	Unavailable	No	Alive
Salt Lake AMRI	74	M	Chronic Neurological Disorder	5	11.7	88	9	9.77778	32	35.2	509	940	120	3.13	Unavailable	Unavailable	348	No	Alive
Salt Lake AMRI	67	M	No	6.2	12.1	82	14	5.85714	Unavailable	Unavailable	unavailable	750	254	9.6	Unavailable	0.5	Unavailable	No	Alive
Salt Lake AMRI	71	F	No	5.8	10.5	72	22	3.27273	Unavailable	32.3	unavailable	560	188	9.27	Unavailable	1	Unavailable	Mild Pneumonia	Alive
Salt Lake AMRI	53	M	HTN,CCD,T2DM,Auto immune diseases	14.9	9.8	96	2	48	Unavailable	29.2	unavailable	324	154	9.3	0.4	0.7	Unavailable	Mild Pneumonia	Alive
Salt Lake AMRI	67	M	HTN,CCD,T2DM, Heamatological Disorder	15.2	9.6	90	7	12.8571	Unavailable	30.2	unavailable	Unavailable	179	2	0.11	0.9	Unavailable	No	Alive
Salt Lake AMRI	71	M	CCD,CKD,T2DM	6	8.3	68	24	2.83333	95	26	unavailable	577	120	2.5	Unavailable	2.9	Unavailable	No	Alive
Salt Lake AMRI	60	M	HTN, Obesity	12.1	12.9	92	5	18.4	23	40.9	unavailable	370	595	2.4	Unavailable	1.1	265	Mild Pneumonia	Alive
Salt Lake AMRI	64	M	HTN, Chronic liver disese	24.1	13	89	4	22.25	Unavailable	39.1	unavailable	Unavailable	411	41.8	Unavailable	2.11	Unavailable	Mild Pneumonia	Alive
Salt Lake AMRI	58	M	CKD,T2DM,CLD	12.4	7.9	76	9	8.44444	35	23.2	unavailable	Unavailable	71	81.6	Unavailable	3.91	Unavailable	No	Alive
Salt Lake AMRI	40	M	HTN,T2DM,Rheumatological illness	11.6	14.6	85	12	7.08333	Unavailable	43.2	unavailable	489	231	22	0.015	1.1	408	Mild Pneumonia	Alive
Salt Lake AMRI	53	M	CCD,HTN, T2DM	16.8	13.7	84	12	7	Unavailable	40.3	unavailable	Unavailable	246	6.1	0.002	0.7	Unavailable	No	Alive
Salt Lake AMRI	61	M	T2DM	4.5	14	70	24	2.91667	Unavailable	40.3	692.6	490	Unavailable	0.32	Unavailable	0.5	233	No	Alive
Salt Lake AMRI	64	M	HTN	10.2	11.8	86	10	8.6	Unavailable	Unavailable	419.1	420	150	16	Unavailable	Unavailable	Unavailable	No	Alive
B.R. Singh	63	M	HTN	8.8	13.1	71	24	2.95833	Unavailable	38.2	271.5	200	158	7	Unavailable	0.7	230	No	Alive
B.R. Singh	52	M	No	5.2	12.8	89	8	11.125	Unavailable	Unavailable	unavailable	330	110	Unavailable	Unavailable	0.8	Unavailable	No	Alive
B.R. Singh	57	M	Psychiatric Disorer	3.7	13	77	18	4.27778	Unavailable	Unavailable	unavailable	Unavailable	170	Unavailable	Unavailable	0.9	Unavailable	No	Alive
B.R. Singh	56	F	CCD,CKD,HTN	7.8	12.5	77	18	4.27778	Unavailable	38.3	855	200	153	0.61	Unavailable	9.4	Unavailable	No	Alive
B.R. Singh	31	F	No	4.8	11.5	61	35	1.74286	40	34.9	unavailable	Unavailable	150	1.6	Unavailable	0.6	177	No	Alive
B.R. Singh	54	F	HTN, T2DM	14.5	11.4	84	12	7	Unavailable	34.2	339	200	156	0.8	Unavailable	0.5	204	No	Alive
B.R. Singh	72	F	HTN	10.6	11.4	81	15	5.4	Unavailable	34.2	252	190	376	Unavailable	Unavailable	1.2	186	No	Alive
CMRI Hospital	56	M	HTN, T2DM	9.4	12.2	85	12	7.08333	36	40	unavailable	Unavailable	200	0.06	Unavailable	0.8	Unavailable	Mild Pneumonia	Alive
CMRI Hospital	69	F	No	4.2	9.6	57	39	1.46154	48	28.8	unavailable	570	160	6.7	Unavailable	0.8	Unavailable	No	Alive
CMRI Hospital	53	M	T2DM	9.5	10.4	74	21	3.52381	117	32.3	unavailable	Unavailable	260	3.4	Unavailable	0.7	Unavailable	No	Alive
CMRI Hospital	58	M	HTN	7	11.3	75	20	3.75	34	34.6	unavailable	Unavailable	160	Unavailable	Unavailable	0.9	Unavailable	No	Alive
CMRI Hospital	44	M	No	15	13.8	88	8	11	45	41.8	unavailable	Unavailable	260	163	Unavailable	0.9	Unavailable	No	Alive
CMRI Hospital	46	F	T2DM	5.1	10.9	65	30	2.16667	40	32.6	106	Unavailable	230	0.4	Unavailable	0.7	379	No	Alive
CMRI Hospital	57	F	No	13.5	12.9	86	10	8.6	23	38.1	unavailable	Unavailable	210	1.8	0.02	0.5	Unavailable	No	Alive
CMRI Hospital	65	F	HTN, T2DM	6	13.1	79	18	4.38889	Unavailable	39.8	551	730	320	5.2	Unavailable	0.9	344	Mild Pneumonia	Alive
CMRI Hospital	75	F	HTN	6.8	11.7	84	12	7	26	36.3	637.5	520	210	49	Unavailable	0.7	Unavailable	No	Alive
CMRI Hospital	55	M	HTN, T2DM	13	14.3	88	9	9.77778	77	43.3	453.6	480	610	Unavailable	Unavailable	0.8	Unavailable	Mild Pneumonia	Alive
CMRI Hospital	51	F	HTN	6	11.7	55	40	1.375	43	36.9	unavailable	Unavailable	220	Unavailable	Unavailable	0.7	Unavailable	No	Alive
CMRI Hospital	39	M	T2DM	2.4	10.9	53	43	1.23256	91	33	307	Unavailable	180	603	Unavailable	Unavailable	212	No	Alive
CMRI Hospital	44	M	No	3.6	13.9	71	25	2.84	37	31.7	430	450	150	Unavailable	Unavailable	0.9	Unavailable	No	Alive
CMRI Hospital	33	F	No	7.7	12.9	55	35	1.57143	40	38.5	unavailable	920	260	1	Unavailable	0.8	Unavailable	No	Alive
CMRI Hospital	25	M	No	5.5	16.2	64	33	1.93939	65	47.9	334	750	250	Unavailable	0.02	2.6	Unavailable	No	Alive
CMRI Hospital	55	F	HTN	5.7	12.1	76	20	3.8	12	37.8	unavailable	Unavailable	300	11	Unavailable	0.8	Unavailable	No	Alive
CMRI Hospital	33	M	No	8.7	15.4	63	32	1.96875	9	46.9	613	460	280	Unavailable	Unavailable	0.8	Unavailable	No	Alive
CMRI Hospital	69	M	HTN, T2DM, Stroke	15	12.6	64	32	2	72	39.5	517.3	540	90	Unavailable	Unavailable	0.7	Unavailable	No	Alive
CMRI Hospital	59	M	HTN	9.3	14.1	80	16	5	70	42.6	unavailable	2003	230	0.6	Unavailable	0.9	Unavailable	Mild Pneumonia	Alive
CMRI Hospital	55	F	HTN, T2DM	6.1	15	78	15	5.2	17	44.2	281.5	390	260	14.7	Unavailable	0.8	262	No	Alive
CMRI Hospital	71	F	HTN, T2DM	20.6	11.7	91	6	15.1667	40	36.6	unavailable	369	300	61	0.54	2.6	Unavailable	Mild Pneumonia	Alive
CMRI Hospital	60	M	T2DM	5.7	13.6	68	28	2.42857	31	41	750	Unavailable	240	3.3	Unavailable	0.7	Unavailable	No	Alive
CMRI Hospital	78	M	HTN, T2DM	15.1	12.7	65	31	2.09677	50	39.8	440.2	450	180	7.4	Unavailable	0.8	Unavailable	No	Alive
CMRI Hospital	33	M	No	24.4	15.3	68	25	2.72	65	44.2	unavailable	Unavailable	310	Unavailable	Unavailable	0.8	Unavailable	No	Alive
CMRI Hospital	53	M	Chronic Liver Disease	18.9	14.9	92	5	18.4	20	53.8	unavailable	Unavailable	220	32	0.103	0.7	Unavailable	Mild Pneumonia	Alive
CMRI Hospital	68	M	HTN, T2DM, Chronic Liver Disease	13.8	8.1	88	9	9.77778	49	35.8	unavailable	600	420	Unavailable	31.43	Unavailable	Unavailable	No	Alive
CMRI Hospital	31	M	T2DM	14.4	14.2	74	22	3.36364	34	42.7	unavailable	650	310	40	Unavailable	Unavailable	Unavailable	No	Alive
CMRI Hospital	83	F	HTN, T2DM	25.6	9.5	71	25	2.84	72	48.9	639	Unavailable	360	52	Unavailable	1.7	Unavailable	Mild Pneumonia	Alive
CMRI Hospital	35	M	No	29.1	16.4	77	18	4.27778	4	48.5	unavailable	632	340	3	0.03	2.5	Unavailable	No	Alive
CMRI Hospital	51	F	HTN, T2DM, Asthama	14.1	13.3	83	14	5.92857	20	51.2	unavailable	Unavailable	230	37.3	Unavailable	1.6	Unavailable	No	Alive
CMRI Hospital	61	M	HTN, T2DM	24.9	11.4	74	22	3.36364	49	56.8	unavailable	980	180	2.9	Unavailable	2.7	Unavailable	Mild Pneumonia	Alive

## Sheet: Deceased
Hospital	Age	Gender	Comorbidity	Total WBC Count	Heamoglobin (%)	Neutrophil	Lymphocyte	Neutrophil : Lymphocyte	ESR	PCV	Ferittin	D-Dimer	Platelets	CRP	Procalcitonin	Creatinine	LDH	Covid Pneumonia	Final Outcome
B.R. Singh	59	M	PERKINSON,S Diseases, Thyroid	6.6	14.1	47	47	1	30	Unavailable	830	192	159	Unavailable	Unavailable	0.7	Unavailable	Mild Pneumonia	Dead
B.R. Singh	65	M	T2DM, Thyroid	19.3	13.7	95	3	31.6667	Unavailable	41.1	1300	Unavailable	205	Unavailable	Unavailable	1.1	Unavailable	Severe Covid Pneumonia	Dead
B.R. Singh	78	M	HTN, T2DM,CKD	10.9	8.9	91	5	18.2	134	Unavailable	860	Unavailable	125	16	0.48	4.7	Unavailable	Severe Covid Pneumonia	Dead
B.R. Singh	80	M	HTN, Alzimer's	6.5	9.6	71	23	3.08696	Unavailable	30.9	760	Unavailable	165	32	1.59	2.9	274	Mild Pneumonia	Dead
B.R. Singh	78	M	HTN, T2DM	16.6	8.2	91	5	18.2	Unavailable	24.8	849	Unavailable	157	8	Unavailable	1.9	424	Mild Pneumonia	Dead
B.R. Singh	78	M	HTN, COPD	4.5	12.8	70	26	2.69231	32	39	1040	Unavailable	150	352	Unavailable	0.9	Unavailable	Mild Pneumonia	Dead
B.R. Singh	64	M	HTN,T2DM, TB	17.9	11.5	93	6	15.5	Unavailable	Unavailable	1450	Unavailable	10	400	Unavailable	2.4	Unavailable	Severe Covid Pneumonia	Dead
B.R. Singh	84	M	HTN,COPD, BHC	13.7	11.8	88	6	14.6667	23	Unavailable	589.4	Unavailable	156	32	Unavailable	1.1	284	Severe Covid Pneumonia	Dead
B.R. Singh	59	M	Thyroid	18.4	10.9	96	3	32	115	Unavailable	2500	175	158	16	Unavailable	7	Unavailable	Mild Pneumonia	Dead
B.R. Singh	68	M	HTN,BPH	27.1	11.1	95	3	31.6667	Unavailable	40.2	1019	800	135	280	Unavailable	3.13	Unavailable	Severe Covid Pneumonia	Dead
B.R. Singh	58	M	HTN,T2DM,COPD	5.5	13.1	80	14	5.71429	Unavailable	Unavailable	1251	Unavailable	241	8	Unavailable	0.8	Unavailable	Severe Covid Pneumonia	Dead
B.R. Singh	64	M	HTN	20.8	13.1	95	4	23.75	Unavailable	Unavailable	532.9	400	260	<8	Unavailable	1	Unavailable	Severe Covid Pneumonia	Dead
B.R. Singh	56	F	HTN,T2DM,CKD	21.3	7.2	90	8	11.25	Unavailable	Unavailable	2800	400	84	8	100.1	4.6	445	Mild Pneumonia	Dead
B.R. Singh	92	M	COPD, Heart Diseases	5.4	11.7	84	11	7.63636	Unavailable	Unavailable	1068	Unavailable	154	Unavailable	Unavailable	1.8	Unavailable	Mild Pneumonia	Dead
B.R. Singh	69	M	HTN, Heart Diseases	5.4	13.5	80	13	6.15385	62	37.1	2800	200	167	16	0.05	1.1	202	Severe Covid Pneumonia	Dead
B.R. Singh	62	M	HTN, T2DM,CKD	9.2	4.3	94	3	31.3333	Unavailable	Unavailable	842.7	Unavailable	300	Unavailable	Unavailable	10.1	Unavailable	Mild Pneumonia	Dead
B.R. Singh	76	M	BPH,UTI, Perkinson's	16.1	10.7	93	3	31	Unavailable	32.1	328.1	Unavailable	160	Unavailable	Unavailable	2.4	Unavailable	No	Dead
B.R. Singh	70	M	HTN,COPD	7.9	11.3	86	9	9.55556	Unavailable	35	750	172	156	64	Unavailable	0.9	Unavailable	Mild Pneumonia	Dead
B.R. Singh	57	M	HTN,T2DM,Sezior	19.6	16.8	88	8	11	Unavailable	50.6	1667	200	228	16	Unavailable	0.6	Unavailable	No	Dead
B.R. Singh	74	F	HTN, T2DM	10.1	10.2	83	12	6.91667	118	30.7	890	200	252	64	0.2	0.5	182	Severe Covid Pneumonia	Dead
B.R. Singh	58	M	HTN, T2DM	9.9	11.7	92	3	30.6667	100	34.6	780	200	160	16	0.18	0.6	Unavailable	Severe Covid Pneumonia	Dead
B.R. Singh	83	M	T2DM,CKD	24	11.4	89	8	11.125	16	Unavailable	1380	400	140	<8	0.14	1.6	Unavailable	Severe Covid Pneumonia	Dead
B.R. Singh	85	F	T2DM,CKD	8.3	9.8	77	16	4.8125	Unavailable	Unavailable	756	Unavailable	80	Unavailable	Unavailable	3.2	Unavailable	Severe Covid Pneumonia	Dead
B.R. Singh	74	F	CKD	41	7.2	50	8	6.25	Unavailable	22.7	509.9	400	115	16	46.47	6.7	269	Severe Covid Pneumonia	Dead
B.R. Singh	53	M	HTN,T2DM,COPD	41	16.7	91	8	11.375	Unavailable	Unavailable	1288	Unavailable	264	16	0.38	0.9	338	Severe Covid Pneumonia	Dead
B.R. Singh	77	F	HTN,T2DM,Thyroid	13.1	10.9	92	6	15.3333	Unavailable	Unavailable	567	Unavailable	190	Unavailable	Unavailable	2.1	Unavailable	Mild Pneumonia	Dead
B.R. Singh	67	F	HTN, T2DM	5.5	10.4	74	19	3.89474	Unavailable	30.4	867	200	355	32	0.81	0.7	340	Severe Covid Pneumonia	Dead
B.R. Singh	71	M	HTN, T2DM,IHD	Unavailable	Unavailable	Unavailable	Unavailable	Unavailable	Unavailable	Unavailable	827	162	220	Unavailable	Unavailable	Unavailable	Unavailable	Severe Covid Pneumonia	Dead
B.R. Singh	73	F	HTN, DM	16.4	10	89	8	11.125	115	Unavailable	164	200	353	Unavailable	3.23	2.6	263	Severe Covid Pneumonia	Dead
B.R. Singh	52	M	HTN	20.1	13.8	95	3	31.6667	24	Unavailable	1406	400	420	Unavailable	Unavailable	0.6	Unavailable	Severe Covid Pneumonia	Dead
B.R. Singh	73	M	HTN	5.2	6.3	85	10	8.5	119	Unavailable	746.2	400	255	16	1.21	1.5	Unavailable	Severe Covid Pneumonia	Dead
B.R. Singh	78	F	Sepsis	24.8	10	97	2	48.5	Unavailable	Unavailable	1342	400	275	520	16.25	0.9	Unavailable	Severe Covid Pneumonia	Dead
B.R. Singh	73	F	HTN,Thyroid	17.4	10.1	90	6	15	Unavailable	30	1267	200	353	10.1	Unavailable	0.9	Unavailable	Severe Covid Pneumonia	Dead
B.R. Singh	97	M	HTN, Perkinson	15.7	13	92	6	15.3333	80	43.7	1049	Unavailable	150	Unavailable	Unavailable	2.8	Unavailable	Severe Covid Pneumonia	Dead
B.R. Singh	75	F	HTN,T2DM	19.8	13.6	94	4	23.5	Unavailable	Unavailable	1207	Unavailable	157	Unavailable	Unavailable	Unavailable	Unavailable	Mild Pneumonia	Dead
B.R. Singh	57	F	HTN	14.9	11.9	85	12	7.08333	99	36.9	780	400	225	16	24.23	0.5	Unavailable	Severe Covid Pneumonia	Dead
B.R. Singh	53	F	HTN,CKD	5.9	8	87	9	9.66667	45	Unavailable	870	136	90	Unavailable	Unavailable	10.2	Unavailable	Mild Pneumonia	Dead
B.R. Singh	81	M	No	4	10.9	86	9	9.55556	Unavailable	31.6	756	Unavailable	150	Unavailable	Unavailable	1.2	Unavailable	Mild Pneumonia	Dead
B.R. Singh	64	M	HTN,T2DM,CKD,BPH	10.1	13.4	89	6	14.8333	25	41.5	938	Unavailable	150	32	Unavailable	6.1	Unavailable	Mild Pneumonia	Dead
B.R. Singh	74	M	HTN,T2DM,CKD	6.4	10.2	70	25	2.8	Unavailable	31.9	646.1	Unavailable	196	Unavailable	Unavailable	10.2	Unavailable	Mild Pneumonia	Dead
B.R. Singh	55	M	Hypothyroidism, T2DM	5.6	13.6	70	24	2.91667	Unavailable	42.1	985	Unavailable	154	Unavailable	0.3	0.9	Unavailable	Severe Covid Pneumonia	Dead
B.R. Singh	50	M	HTN,T2DM	19.6	6.9	89	6	14.8333	Unavailable	21.1	965.1	400	290	16	0.16	2.3	Unavailable	Severe Covid Pneumonia	Dead
B.R. Singh	62	F	HTN,T2DM, Rheumatological Illness	25.7	10	94	4	23.5	Unavailable	Unavailable	836	189	Unavailable	48	Unavailable	5.9	288	Mild Pneumonia	Dead
B.R. Singh	75	F	T2DM	21.2	11.3	90	8	11.25	Unavailable	Unavailable	1105	157	Unavailable	<6	Unavailable	0.7	482	Mild Pneumonia	Dead
B.R. Singh	62	M	HTN	6.9	13.9	90	7	12.8571	Unavailable	Unavailable	1040	Unavailable	Unavailable	12	0.45	Unavailable	Unavailable	Mild Pneumonia	Dead
B.R. Singh	68	M	HTN, T2DM	4.8	12.2	67	28	2.39286	100	36.6	1206	160	158	<6	13.31	1.6	Unavailable	Mild Pneumonia	Dead
B.R. Singh	66	M	HTN, T2DM	17.3	12.6	94	4	23.5	50	38.1	850	400	236	Unavailable	37.75	5.4	Unavailable	Severe Covid Pneumonia	Dead
B.R. Singh	62	M	HTN,T2DM,COPD	12.7	14	91	6	15.1667	55	43.4	906	192	Unavailable	Unavailable	Unavailable	Unavailable	Unavailable	Severe Covid Pneumonia	Dead
B.R. Singh	61	M	T2DM	8.2	12.9	85	10	8.5	45	Unavailable	564.5	420	180	Unavailable	0.19	0.8	Unavailable	Severe Covid Pneumonia	Dead
B.R. Singh	54	F	HTN,Thyroid, psycriatic Disorder	5.7	12.1	83	12	6.91667	68	Unavailable	670	Unavailable	180	Unavailable	Unavailable	0.7	Unavailable	Severe Covid Pneumonia	Dead
B.R. Singh	72	F	T2DM,IHD	12.6	11.7	86	10	8.6	Unavailable	36.4	502	Unavailable	180	Unavailable	Unavailable	0.7	Unavailable	Severe Covid Pneumonia	Dead
B.R. Singh	81	M	T2DM,IHD,BPH	10.2	12	93	5	18.6	90	35.8	1470	188	157	32	0.26	0.9	Unavailable	Severe Covid Pneumonia	Dead
B.R. Singh	77	M	HTN, T2DM	23.1	15.6	93	5	18.6	Unavailable	45.9	548	200	159	16	Unavailable	0.9	Unavailable	Severe Covid Pneumonia	Dead
B.R. Singh	75	M	HTN,T2DM,Respiratory Infection	8.1	14	87	10	8.7	56	43	313	400	150	16	Unavailable	0.8	Unavailable	Severe Covid Pneumonia	Dead
B.R. Singh	68	M	HTN, T2DM	13.7	7.9	92	5	18.4	35	Unavailable	1204	Unavailable	Unavailable	32	0.38	1.2	Unavailable	Severe Covid Pneumonia	Dead
Salt Lake AMRI	73	F	HTN, T2DM	13.6	12.6	92	4	23	67	37.1	945	163	105	Unavailable	35.11	3.4	Unavailable	Severe Covid Pneumonia	Dead
Salt Lake AMRI	59	M	HTN	22.8	10.8	96	2	48	Unavailable	33.1	348	Unavailable	90	68	Unavailable	Unavailable	Unavailable	Severe Covid Pneumonia	Dead
Salt Lake AMRI	79	M	HTN,Respiratory Infection	7.9	12.6	93	4	23.25	31	38.1	1089	123	95	45.5	Unavailable	1	Unavailable	Mild Pneumonia	Dead
Salt Lake AMRI	78	M	COPD, Chronic Liver Diseases,T2DM	4.5	13	71	23	3.08696	Unavailable	Unavailable	1800	390	75	34.4	Unavailable	1.1	Unavailable	Severe Covid Pneumonia	Dead
Salt Lake AMRI	67	F	HTN,T2DM,CKD	8.1	10.3	83	14	5.92857	79	38	1400	Unavailable	150	89	Unavailable	5.5	Unavailable	Severe Covid Pneumonia	Dead
Salt Lake AMRI	72	F	HTN, T2DM	15.3	Unavailable	93	4	23.25	74	Unavailable	1509	258	242	50	Unavailable	1.2	Unavailable	Severe Covid Pneumonia	Dead
CMRI Hospital	66	M	HTN	21.2	14	90	6	15	4	41.6	1090	390	230	1.3	Unavailable	1.6	Unavailable	Severe Covid Pneumonia	Dead
CMRI Hospital	43	F	No	11.2	7.9	85	11	7.72727	53	27	780	Unavailable	Unavailable	6	Unavailable	1.4	Unavailable	Severe Covid Pneumonia	Dead
CMRI Hospital	65	M	HTN, T2DM	Unavailable	Unavailable	Unavailable	Unavailable	Unavailable	Unavailable	Unavailable	1095	Unavailable	Unavailable	Unavailable	Unavailable	1.4	482	Severe Covid Pneumonia	Dead
CMRI Hospital	70	M	T2DM	30.3	Unavailable	93	3	31	Unavailable	Unavailable	1740	454	Unavailable	Unavailable	Unavailable	0.6	Unavailable	Severe Covid Pneumonia	Dead
CMRI Hospital	80	M	Chronic Pulmonary Disease,HTN	10.4	11.2	79	17	4.64706	Unavailable	Unavailable	576	Unavailable	Unavailable	2.3	Unavailable	0.9	Unavailable	Severe Covid Pneumonia	Dead
CMRI Hospital	76	M	HTN,Asthama	15.7	13.7	88	7	12.5714	23	40.7	1040	Unavailable	210	42.9	0.36	1	Unavailable	Severe Covid Pneumonia	Dead
CMRI Hospital	62	F	T2dm	18.3	10.7	91	6	15.1667	Unavailable	32.3	1670	352	440	34.8	0.49	0.7	Unavailable	Severe Covid Pneumonia	Dead
Salt Lake AMRI	44	M	HTN, T2DM	15.5	11.5	86	12	7.16667	80	36	569	390	258	10.79	0.83	O.76	Unavailable	Severe Covid Pneumonia	Dead
Salt Lake AMRI	76	M	CCD,T2DM	34.8	13.3	96	2	48	Unavailable	41.5	1490	122	140	14.2	Unavailable	0.8	Unavailable	Severe Covid Pneumonia	Dead
