# Supplementary material for: Development of lab score system for predicting COVID-19 patient severity: A retrospective analysis
Source: PLoS One. 2022 Sep 9;17(9):e0273006. doi: 10.1371/journal.pone.0273006 (PMC9462772; doi:10.1371/journal.pone.0273006)
Supplement: S2 Data — (XLSX) [file pone.0273006.s005.xlsx]

## Sheet: Recovered
Age	Co morbidity	Wbc Count	Neutrophil	Lymphocytes	N:L Raio	Ferritine	Pneumonia	Final Outcome
66	Yes	37.8	96	2	48	924.6	NO	Alive
64	yes	10.3	88	10	8.8	Unavailable	NO	Alive
58	yes	10.4	63	29	2.17241	Unavailable	NO	Alive
69	No	21.9	89	8	11.125	Unavailable	NO	Alive
62	Yes	10.7	84	11	7.63636	1186	Mild	Alive
68	Yes	23.8	94	4	23.5	Unavailable	NO	Alive
70	Yes	6.6	75	20	3.75	32.69	NO	Alive
47	Yes	14.2	86	9	9.55556	983	Moderate	Alive
50	Yes	7.1	77	17	4.52941	967.7	NO	Alive
70	Yes	18.3	87	10	8.7	Unavailable	Mild	Alive
58	Yes	8.6	79	14	5.64286	Unavailable	NO	Alive
79	Yes	7.8	85	10	8.5	Unavailable	NO	Alive
50	Yes	11	86	4	21.5	417	Mild	Alive
62	Yes	14.8	87	10	8.7	486.8	Mild	Alive
29	No	10.5	72	12	6	Unavailable	NO	Alive
78	Yes	13.1	85	10	8.5	150.4	NO	Alive
40	Yes	5.8	86	11	7.81818	Unavailable	Moderate	Alive
71	Yes	13.7	88	10	8.8	1191	Moderate	Alive
59	No	8.3	83	14	5.92857	2100	Severe	Alive
71	Yes	11	91	6	15.1667	885.6	Moderate	Alive

## Sheet: Deceased
Age	Co morbidity	Wbc Count	Neutrophil	Lymphocytes	N:L Raio	Ferritine	Pneumonia	Final Outcome
66	Yes	Unavailable	64	3	21.3333	1514	Mild	Death
79	Yes	11.8	91	6	15.1667	261.4	Severe	Death
83	Yes	7.2	92	5	18.4	Unavailable	Severe	Death
65	Yes	33.5	92	7	13.1429	348.4	Severe	Death
86	Yes	15.4	86	8	10.75	Unavailable	Severe	Death
87	Yes	12.5	96	3	32	761.2	Severe	Death
80	Yes	2.1	75	21	3.57143	Unavailable	Moderate	Death
92	Yes	20	96	3	32	Unavailable	Severe	Death
78	Yes	6.4	79	13	6.07692	795	Mild	Death
84	Yes	7.5	80	15	5.33333	Unavailable	Severe	Death
83	Yes	17.9	95	3	31.6667	260.7	Severe	Death
38	Yes	14.2	91	6	15.1667	Unavailable	Severe	Death
56	No	13	94	3	31.3333	Unavailable	Severe	Death
31	Yes	21.9	92	5	18.4	Unavailable	Severe	Death
89	Yes	3.7	93	4	23.25	Unavailable	Severe	Death
69	Yes	27.2	88	7	12.5714	Unavailable	Severe	Death
75	Yes	17.1	93	5	18.6	Unavailable	Severe	Death
81	Yes	8.6	91	6	15.1667	Unavailable	Severe	Death
85	Yes	13.4	90	8	11.25	Unavailable	Severe	Death
74	Yes	16.3	92	5	18.4	2200	Severe	Death
62	Yes	10.1	86	8	10.75	Unavailable	Severe	Death
75	No	6.8	96	4	24	Unavailable	Severe	Death
45	Yes	10.2	81	13	6.23077	82.07	Mild	Death
86	Yes	22.1	92	5	18.4	Unavailable	Severe	Death
70	Yes	20	97	2	48.5	841.5	Severe	Death
55	Yes	7.7	85	10	8.5	Unavailable	Severe	Death
54	No	18.9	88	10	8.8	Unavailable	Severe	Death
69	Yes	15.2	92	5	18.4	1661	Severe	Death
57	Yes	13.8	88	10	8.8	1342	Severe	Death
70	Yes	12.7	92	6	15.3333	746.2	Severe	Death
